# Supplementary material for: Detecting desertification in the ancient oases of southern Morocco
Source: Sci Rep. 2023 Nov 8;13:19424. doi: 10.1038/s41598-023-46319-1 (PMC10632388; doi:10.1038/s41598-023-46319-1)
Supplement: Supplementary file 1 — Supplementary Information 1. [file 41598_2023_46319_MOESM1_ESM.zip]

Archive with 6 entries (6 files):
- Data/FigS1_Visited_Khet.jpg
- Data/Khettara_geojson.zip
- Data/Khettara_shp.zip
- Data/license.txt
- Data/Table S1 Image_interp_key.xlsx
- Data/Table S2 Khettera Group Summary.xlsx
