# Supplementary material for: Detecting desertification in the ancient oases of southern Morocco
Source: Sci Rep. 2023 Nov 8;13:19424. doi: 10.1038/s41598-023-46319-1 (PMC10632388; doi:10.1038/s41598-023-46319-1)
Supplement: Supplementary file 1 — Supplementary Information 1. [file 41598_2023_46319_MOESM1_ESM.zip › Data/Table S1 Image_interp_key.xlsx]

## Sheet: Sheet1
Name	Image (From GE)	Description	Type	Symbol		Size (pt)	Colour Code (column : row)	HTML Colour No.
Canal/Seguia Segments		A constructed water transport ditch used to convey water from a source to usage areas. They may be earthen or of man-made materials. If earthen, they are identifiable on satellite imagery as excavated, linear ditches with spoil heaps on either side. Concrete lined canals may or may not have berms.	Line			4	3:3	#0055ff
Canal Heads/Intakes		The start of a canal that intakes water from a water source such as a river or intermittent stream/wadi, khettara, well, or another canal.	Point			0.8	4:6	#ff55ff
Channelisation		An area of a natural water course that has been intentionally modified to direct water flow. The channelisation may provide water for use (as in the case of maximising natural runoff and directing it toward fields or canal intakes for agriculture), or to prevent erosional damage.	Line			6	8:2	#aaff7f
Dam, Check Dam		A structure built perpendicularly to the flow of water to slow or contain it. These may take many forms, such as massive, formal constructions (left), or smaller, informal constructions of earth or stone (check dams on right).	Line			5	2:4	#ff0000
Erosion Control		A feature constructed to combat floodwaters and/or control soil erosion/slumpage. These measures can take many forms, but in the Skoura area wet-lain stone walls or stone-filled gabion baskets are noted.	Line			7	4:1	#aa5500
Khettara		Underground channel that transports groundwater to the surface. Vertical shafts (round, square, or rectangular) cut into the earth along the line of the channel provide access for construction and maintenance. The line of access shafts, and the ring of spoil around each are distinct and easily identified on satellite and aerial imagery.	Line		Active ~~~~~~~~~~~~~~~~~~~~~~~~~~~~ Inactive	4	Active: 8:3 Inactive: 2:3	Active: #aaffff Inactive: #aa00ff
Khettara Outlet		Area where groundwater collected and transported from the khettara reaches the surface and is then transported via seguia/canal. May be formalised with a sluice gate or reservoir, or flow directly into canal(s). Recognised on satellite imagery by the change from vertical shafts to open, linear canal.	Point			0.8	custom	#8ce1ff
Relict Field Systems		Areas of abandoned and desertified agricultural fields, usually bounded by low, earthen berms to contain irrigation water and delineate areas. When desertified, these areas are easily identified by a lack of vegetation and gridded berm pattern.	Polygon			Outline: 4.0	custom	Outline: #ff7402 Fill: #d1a504 (50% transparent)
Reservoir		A constructed area (either by excavating a depression or building up a berm) for water retention to ensure availability. These may khettara, canal, or pumpwell fed. Easily identified by their relationship to these features and the square to subrectangular shape. They may be lined or earthen. When filled with water they may appear dark (image at left).	Polygon			Outline: 2.0	outline: 1:2 Fill: 7:3	Outline: #00007f Fill: #00ffff (40% transparent)
Unknown	?	Marker for any unknown feature that may be potentially related to water management.	Point			0.8	4:6
Well		A solitary hole excavated into the ground to access subsurface water. The well may have varying superstructures associated to lift water to the surface. The well may be enclosed or have an encolosed pump house nearby, and more frequently solar panels to power pumps.	Point			0.5	1:3	#0000ff
	Google Earth images: Airbus, CNES, Maxar Technologies
