# Supplementary material for: Detecting desertification in the ancient oases of southern Morocco
Source: Sci Rep. 2023 Nov 8;13:19424. doi: 10.1038/s41598-023-46319-1 (PMC10632388; doi:10.1038/s41598-023-46319-1)
Supplement: Supplementary file 1 — Supplementary Information 1. [file 41598_2023_46319_MOESM1_ESM.zip › Data/Table S2 Khettera Group Summary.xlsx]

## Sheet: Main Summary
Group No.	Khettara Segments Total No.	Total Length (m)	No. Visited (2022)	No. Wet (at time of visit or from RS)	No. Dry (at time of visit or from RS )	No. Unknown (RS)	No. Visible on KH9 1201 (1971)	No. Visible on KH9 1217 (1982)	No. Visible on Neither KH9 (Post 1982)
1	24	6051	5	2	16	6	19	2	3
2	14	4020	0	6	5	3	12	2	0
3	34	12761	9	4	9	21	30	0	4
4	17	9828	6	0	17	0	14	3	0
5	9	2412	0	1	8	0	7	2	0
6	12	3625	3	0	12	0	11	1	0
7	2	829	0	1	1	0	2	0	0
8	11	4190	2	0	9	2	10	1	0
9	2	1349	0	0	0	2	1	1	0
10	13	4640	0	0	6	7	10	2	1
11	2	1390	1	0	2	0	2	0	0
12	18	4703	0	3	14	1	15	1	2
13	3	509	3	0	2	1	0	0	3
14	2	1274	1	0	2	0	2	0	0
15	3	1371	0	0	3	0	3	0	0
16	1	128	0	0	1	0	1	0	0
17	13	2838	1	1	9	3	11	1	1
18	5	1602	0	2	0	3	5	0	0
19	3	687	0	0	1	2	2	1	0
20	6	2448	3	0	5	1	3	2	1
21	1	478	0	0	0	1	1	0	0
22	11	2762	0	0	6	5	6	3	2
23	5	3528	3	0	5	0	2	3	0
24	2	1044	0	0	1	1	1	1	0
25	7	3231	0	1	5	1	5	2	0
26	2	342	0	0	2	0	2	0	0
27	8	2481	2	1	4	3	6	2	0
28	4	831	0	0	3	1	4	0	0
29	1	1027	0	0	1	0	1	0	0
30	2	488	0	0	1	1	2	0	0
31	1	917	0	0	1	0	0	1	0
32	1	72	0	0	1	0	1	0	0
33	4	2064	1	0	3	1	2	1	1
34	7	2796	3	2	4	1	6	0	1
35	2	1806	2	1	1	0	1	0	1
36	13	4388	7	4	9	0	12	0	1
37	3	793	0	0	2	1	3	0	0
TOTAL	268	95703	52	29	171	68	215	32	21
