# Supplementary material for: Detecting desertification in the ancient oases of southern Morocco
Source: Sci Rep. 2023 Nov 8;13:19424. doi: 10.1038/s41598-023-46319-1 (PMC10632388; doi:10.1038/s41598-023-46319-1)
Supplement: Supplementary file 2 — Supplementary Information 2. [file 41598_2023_46319_MOESM2_ESM.zip]

Archive with 3 entries (2 files):
- Code/
- Code/desertification_detection_Colab.txt
- Code/desertification_detection_GEE.js
